# Supplementary material for: Novel Variants in MPV17, PRX, GJB1, and SACS Cause Charcot–Marie–Tooth and Spastic Ataxia of Charlevoix–Saguenay Type Diseases
Source: Genes (Basel). 2023 Jan 27;14(2):328. doi: 10.3390/genes14020328 (PMC9956329; doi:10.3390/genes14020328)
Supplement: Supplementary file 1 [file genes-14-00328-s001.zip]

Archive with 1 entries (1 files):
- genes-2138525-supplementary.pdf
